# Supplementary material for: microRNAs in Parkinson’s Disease: From Pathogenesis to Novel Diagnostic and Therapeutic Approaches
Source: Int J Mol Sci. 2017 Dec 13;18(12):2698. doi: 10.3390/ijms18122698 (PMC5751299; doi:10.3390/ijms18122698)
Supplement: Supplementary file 1 [file ijms-18-02698-s001.zip]

Archive with 1 entries (1 files):
- ijms-233480 supplementary .xlsx
