# Supplementary material for: microRNAs in Parkinson’s Disease: From Pathogenesis to Novel Diagnostic and Therapeutic Approaches
Source: Int J Mol Sci. 2017 Dec 13;18(12):2698. doi: 10.3390/ijms18122698 (PMC5751299; doi:10.3390/ijms18122698)
Supplement: Supplementary file 1 [file ijms-18-02698-s001.zip › ijms-233480 supplementary .xlsx]

## Sheet: Table1 Supplementary
Clinical Sample	miRNA	Predicted Target(s)	Expression Levels	Patients	References
Peripheral blood	miR-16-2*	FGF20	upregulated	treated PD patients (L-DOPA)	Margis et al., 2011
Peripheral blood	miR-26a	GRIA1	upregulated	treated PD patients (L-DOPA)	Margis et al., 2011
Peripheral blood	miR-30a	SLC6A3, FGF20, GRIA1, IGF-1	upregulated	treated PD patients (L-DOPA)	Margis et al., 2011
Peripheral blood	miR-1	TPPP/p25, CHC, BDNF, IGF-1	downregulated	treated PD patients (L-DOPA)	Margis et al., 2011
Peripheral blood	miR-22*	TP53BP2, GRIA1	downregulated	treated PD patients (L-DOPA)	Margis et al., 2011
Peripheral blood	miR-29a	CDC42, IGF-1	downregulated	treated PD patients (L-DOPA)	Margis et al., 2011
Peripheral blood	miR-30b-5p	RUNX2	upregulated	treated PD patients	Serafin et al., 2015
Peripheral blood	miR-29a-3p	AKT1	upregulated	treated PD patients	Serafin et al., 2015
Peripheral blood	miR-103a-3p	DICER	upregulated	treated PD patients	Serafin et al., 2015
Peripheral blood mononuclear cells	miR-30b	USP37, UBE2F, UBE2J1, NEDD4, UBE2I, PSMD7, NEDD4L, ST8SI4	downregulated	PD patients	Martins et al., 2011
Peripheral blood mononuclear cells	miR-30c	UBE2I, NEDD4, UBE2J1, USP37	downregulated	PD patients	Martins et al., 2011
Peripheral blood mononuclear cells	miR-26a	UBE4B, UBE2D1, USP3, UBE2G1, USP25	downregulated	PD patients	Martins et al., 2011
Peripheral blood lymphocytes	miR-9-3p	­	upregulated	treated PD patients	Alieva et al., 2015
Peripheral blood lymphocytes	miR-129	­	upregulated	treated PD patients	Alieva et al., 2015
Peripheral blood lymphocytes	miR-132	­	upregulated	treated PD patients	Alieva et al., 2015
Peripheral blood lymphocytes	miR-9-5p	­	upregulated	treated PD patients	Alieva et al., 2015
Peripheral blood lymphocytes	miR-7	­	upregulated	treated PD patients	Alieva et al., 2015
White blood cells	miR-4293	­	upregulated	PD patients	Soreq et al., 2013
White blood cells	miR-20a	­	upregulated	PD patients	Soreq et al., 2013
White blood cells	miR-18b-3p	­	upregulated	PD patients	Soreq et al., 2013
White blood cells	miR-150	­	upregulated	PD patients	Soreq et al., 2013
White blood cells	miR-1249	­	upregulated	PD patients	Soreq et al., 2013
White blood cells	miR-21	­	upregulated	PD patients	Soreq et al., 2013
White blood cells	miR-671	­	upregulated	PD patients	Soreq et al., 2013
White blood cells	miR-1274b	­	upregulated	PD patients	Soreq et al., 2013
White blood cells	miR-199b	­	upregulated	PD patients	Soreq et al., 2013
White blood cells	miR-378c	­	upregulated	PD patients	Soreq et al., 2013
White blood cells	miR-320a	¯	downregulated	PD patients	Soreq et al., 2013
White blood cells	miR-320b	¯	downregulated	PD patients	Soreq et al., 2013
White blood cells	miR-320c	¯	downregulated	PD patients	Soreq et al., 2013
White blood cells	mir-16-1/2	¯	downregulated	PD patients	Soreq et al., 2013
White blood cells	miR-92b	¯	downregulated	PD patients	Soreq et al., 2013
White blood cells	miR-769	¯	downregulated	PD patients	Soreq et al., 2013
White blood cells	miR-424	¯	upregulated	treated DBS-PD patients	Soreq et al., 2013
White blood cells	miR-143	¯	upregulated	treated DBS-PD patients	Soreq et al., 2013
White blood cells	miR-4317	¯	upregulated	treated DBS-PD patients	Soreq et al., 2013
White blood cells	miR-4293	­	downregulated	treated DBS-PD patients	Soreq et al., 2013
White blood cells	miR-378c	­	downregulated	treated DBS-PD patients	Soreq et al., 2013
White blood cells	miR-424*	­	downregulated	treated DBS-PD patients	Soreq et al., 2013
White blood cells	miR-20a	­	downregulated	treated DBS-PD patients	Soreq et al., 2013
White blood cells	miR-18b*	­	downregulated	treated DBS-PD patients	Soreq et al., 2013
White blood cells	miR-210	­	downregulated	treated DBS-PD patients	Soreq et al., 2013
White blood cells	miR-1249	­	downregulated	treated DBS-PD patients	Soreq et al., 2013
White blood cells	miR-93	­	downregulated	treated DBS-PD patients	Soreq et al., 2013
Plasma	miR-1826	­	upregulated	PD patients	Khoo et al., 2012
Plasma	miR-626	­	upregulated	PD patients	Khoo et al., 2012
Plasma	miR-505	­	upregulated	PD patients	Khoo et al., 2012
Plasma	miR-450b-3p	¯	downregulated	PD patients	Khoo et al., 2012
Plasma	miR-331-5p	SRGAP3, EPHA4, GNAI1, PPARGC1A, PPP1R3A, SHC3, SMAD4, SMAD6, B3GNT1, MYST4, ATF2, MEF2C, DUSP1, CASK, GNPDA2	upregulated	PD patients	Cardo et al., 2013
Plasma	miR-4639-5p	DJ1	upregulated	PD patients	Chen et al., 2017
Serum	miR-338-3p	­	upregulated	Post-mortem PD patients	Burgos et al., 2014
Serum	miR-30e-3p	­	upregulated	Post-mortem PD patients	Burgos et al., 2014
Serum	miR-30a-3p	­	upregulated	Post-mortem PD patients	Burgos et al., 2014
Serum	miR-16-2-3p	¯	downregulated	Post-mortem PD patients	Burgos et al., 2014
Serum	miR-1294	¯	downregulated	Post-mortem PD patients	Burgos et al., 2014
Serum	miR-24	­	upregulated	PD patients	Vallelunga et al., 2014
Serum	miR-223*	AMPAR, NMDAR	upregulated	PD patients	Vallelunga et al., 2014
Serum	miR-324-3p	cell cycle, apoptosis	upregulated	PD patients	Vallelunga et al., 2014
Serum	miR-30c	­	downregulated	PD patients	Vallelunga et al., 2014
Serum	miR-148b	cell cycle, apoptosis	downregulated	PD patients	Vallelunga et al., 2014
Serum	miR-19b	­	downregulated	PD patients sporadic LRRK2-mut	Botta-Orfila et al., 2014
Serum	miR-29a	­	downregulated	PD patients sporadic LRRK2-mut	Botta-Orfila et al., 2014
Serum	miR-29c	ECM-receptor interaction, focal adhesions, MAPK, Wnt, mTOR, adipocytokine, neuron projections	downregulated	PD patients sporadic LRRK2-mut	Botta-Orfila et al., 2014
Serum	miR-141	¯	downregulated	PD patients	Dong et al., 2015
Serum	miR-214	¯	downregulated	PD patients	Dong et al., 2015
Serum	miR-146b-5p	¯	downregulated	PD patients	Dong et al., 2015
Serum	miR-193a-3p	PDDC1, DGKQ, PARK2, PARK11, LRRK2	downregulated	PD patients	Dong et al., 2015
Serum	miR-19b	PARK2, LRRK2, VPS35	downregulated	IRBD patients	Fernández-Santiago et al., 2015
Serum	miR-29a	¯	downregulated	IRBD patients	Fernández-Santiago et al., 2015
Serum	miR-29c	¯	downregulated	IRBD patients	Fernández-Santiago et al., 2015
Serum	miR-195	BCL2, CCNE1, CDC42, E2F3, VEGFA, WEE1	upregulated	PD patients sporadic	Ding et al., 2016
Serum	miR-185	CCNE1, CDC42, SCD	downregulated	PD patients sporadic	Ding et al., 2016
Serum	miR-15b	CDC42, VEGFA	downregulated	PD patients sporadic	Ding et al., 2016
Serum	miR-221	E2F3, WEE1, ZNF652, FBXO28, CDKN1B, FOS, TNEN132B, TMEM64	downregulated	PD patients sporadic	Ding et al., 2016
Serum	miR-181a	BCL2, SCD, ZNF652, FBXO28, CDKN1B, FOS, TNEN132B, TMEM64	downregulated	PD patients sporadic	Ding et al., 2016
Serum	miR-195	­	upregulated	PD patients exosomes	Cao et al., 2017
Serum	miR-24	­	upregulated	PD patients exosomes	Cao et al., 2017
Serum	miR-19b	¯	downregulated	PD patients exosomes	Cao et al., 2017
Cerebrospinal Fluid	let-7-g-3p	­	upregulated	Post-mortem PD patients	Burgos et al., 2014
Cerebrospinal Fluid	miR-128	¯	downregulated	Post-mortem PD patients	Burgos et al., 2014
Cerebrospinal Fluid	miR-433	¯	downregulated	Post-mortem PD patients	Burgos et al., 2014
Cerebrospinal Fluid	miR485-5p	¯	downregulated	Post-mortem PD patients	Burgos et al., 2014
Cerebrospinal Fluid	miR-132-5p	¯	downregulated	Post-mortem PD patients	Burgos et al., 2014
Cerebrospinal Fluid	miR-212-3p	¯	downregulated	Post-mortem PD patients	Burgos et al., 2014
Cerebrospinal Fluid	miR-153	­	upregulated	PD patients exosomes	Guy et al., 2015
Cerebrospinal Fluid	miR-409-3p	­	upregulated	PD patients exosomes	Guy et al., 2015
Cerebrospinal Fluid	miR-10a-5p	­	upregulated	PD patients exosomes	Guy et al., 2015
Cerebrospinal Fluid	let-7-g-3p	Neurotrophin signalling, mTOR signalling, Ubiquitin proteolysis, DAergic synapse, GLUTergic synapse	upregulated	PD patients exosomes	Guy et al., 2015
Cerebrospinal Fluid	miR-1	­	downregulated	PD patients exosomes	Guy et al., 2015
Cerebrospinal Fluid	miR-19b-3p	Neurotrophin signalling, mTOR signalling, Ubiquitin proteolysis, DAergic synapse, GLUTergic synapse	downregulated	PD patients exosomes	Guy et al., 2015
Cerebrospinal Fluid	miR-205	LRRK2, HTRA2, SQSTM1	upregulated	PD patients	Marques et al., 2016
Cerebrospinal Fluid	miR-24	ATP13A2, VPS35	downregulated	PD patients	Marques et al., 2016
miRNA dysregulations in PD patients’ samples. Blood, blood derivatives and CSF are a valuable source of miRNAs, useful as potential diagnostic and prognostic PD biomarkers. Here we summarize the list of miRNAs showing dysregulated expression in PD patients compared to treated individuals and healthy controls.
